# Supplementary material for: Antarctica and the strategic plan for biodiversity
Source: PLoS Biol. 2017 Mar 28;15(3):e2001656. doi: 10.1371/journal.pbio.2001656 (PMC5369689; doi:10.1371/journal.pbio.2001656)
Supplement: S1 Table — Data for the table were obtained from the Antarctic Treaty (www.ats.aq) polygons for these areas, the management plans for the marine protected areas, and from CCAMLR (www.ccamlr.org). The data are current as of November 2016. (XLSX) [file pbio.2001656.s002.xlsx]

## Sheet: Sheet1
ASPA	Designation	Dedesignation	Comment	ATS Area	Terr or marine	Aleks Poly for non-bio sites		Marine	Cumulative marine	Year	Count	ATS Area	Polygon Area	ATS Cumul	Polygon Cumul		Terrestrial	Cumulative Terrestrial	Year	Count	ATS Area	Polygon Area	ATS Cumul	Polygon Cumul		Cumulative Plot	Year	Count	Area
ASPA101	1966			0.26					ASPA137	1985	1	141.61	136.957	141.61	136.957			ASPA101	1966	1	0.26	0.2702	0.26	0.2702			1966	14	227.779
ASPA102	1966			1.67					ASPA144	1987	2	0.66	0.7016	142.27	137.659			ASPA102	1966	2	1.67	0.8527	1.93	1.1229			1970	15	228.488
ASPA103	1966			2.44					ASPA145	1987	3	2.24	2.3746	144.51	140.033			ASPA103	1966	3	2.44	2.5135	4.37	3.6364			1975	19	640.093
ASPA104	1966			1.5					ASPA146	1987	4	0.96	1.0027	145.47	141.036			ASPA104	1966	4	1.5	1.5449	5.87	5.1813			1979	20	659.322
ASPA105	1966			14.16					ASPA152	1991	5	915.8	966.142	1061.27	1107.18			ASPA105	1966	5	14.16	13.7536	20.03	18.9349			1985	32	773.739
ASPA106	1966			0.53					ASPA153	1991	6	609.54	639.689	1670.81	1746.87			ASPA106	1966	6	0.53	0.5289	20.56	19.4638			1987	35	805.892
ASPA107	1966			4.67					HIMI MPA	2002	7	65000	65000	66670.8	66746.9			ASPA107	1966	7	4.67	4.7686	25.23	24.2324			1989	37	916.153
ASPA108	1966			0.17					ASPA161	2003	8	29.46	28.8807	66700.3	66775.7			ASPA108	1966	8	0.17	0.1729	25.4	24.4053			1991	40	973.078
ASPA109	1966			1.2					ASPA169	2008	9	17.15	17.15	66717.4	66792.9			ASPA109	1966	9	1.2	1.2967	26.6	25.702			1995	41	973.458
ASPA110	1966			0.15					South Orkney MPA	2009	10	94000	94000	160717	160793			ASPA110	1966	10	0.15	0.161	26.75	25.863			1997	42	975.535
ASPA111	1966			23.56					SG&SSI	2012	11	1070000	1070000	1.23072e+06	1.23079e+06			ASPA111	1966	11	23.56	25.4321	50.31	51.2951			2003	43	976.153
ASPA112	1970			0.67					PEI MPA	2013	12	180000	180000	1.41072e+06	1.41079e+06			ASPA124	1966	12	72.21	69.9845	122.52	121.28			2005	45	990.908
ASPA113	1975			0.36					ASPA173	2013	13	279.5	264.288	1.411e+06	1.41106e+06	ASPA173 estimated by polygon minus management plan terrestrial estimate		ASPA126	1966	13	90.56	96.1483	213.08	217.428			2006	47	998.516
ASPA114	1985	2014	Dec 1 2002.			91.75			HIMI MPA expansion	2014	14	6200	6200	1.4172e+06	1.41726e+06			ASPA149	1966	14	9.74	10.3509	222.82	227.779			2008	49	1196.75
ASPA115	1985			1.62					Ross Sea MPA	2017	15	1550000	1550000	2.9672e+06	2.96726e+06			ASPA112	1970	15	0.67	0.7088	223.49	228.488			2009	50	1197.7
ASPA116	1985			0.34														ASPA113	1975	16	0.36	0.3761	223.85	228.864			2012	51	1620.86
ASPA117	1989			1.12														ASPA121	1975	17	0.62	0.6023	224.47	229.466			2013	52	1627.36
ASPA118	1987	2014				6.56091			Cumulative Plot	Year	Count	Area						ASPA123	1975	18	418.14	405.465	642.61	634.931			2014	53	1627.62
ASPA119	1991			56.81						1985	1	137						ASPA127	1975	19	5.01	5.1621	647.62	640.093
ASPA120	1995			0.37						1987	3	141						ASPA128	1979	20	18.04	19.2286	665.66	659.322
ASPA121	1975			0.62						1991	6	1747						ASPA115	1985	21	1.62	1.6475	667.28	660.969
ASPA122	1975		Electromag. quiet	0.73		0.7094				2002	7	66747						ASPA116	1985	22	0.34	0.3278	667.62	661.297
ASPA123	1975			418.14						2003	8	66776						ASPA129	1985	23	0.04	0.0382	667.66	661.335
ASPA124	1966			72.21						2008	9	66792						ASPA131	1985	24	1.51	1.4666	669.17	662.802
ASPA125	1966		Fossil site	2.34		2.4977				2009	10	160793						ASPA132	1985	25	2.17	2.3159	671.34	665.118
ASPA126	1966			90.56						2012	11	1230793						ASPA133	1985	26	30.69	32.6744	702.03	697.792
ASPA127	1975			5.01						2013	12	1410793						ASPA134	1985	27	59.03	61.8785	761.06	759.671
ASPA128	1979			18.04						2014	14	1417257						ASPA135	1985	28	0.28	0.29	761.34	759.961
ASPA129	1985			0.04						2017	15	2967257						ASPA136	1985	29	9.38	9.6782	770.72	769.639
ASPA130	1985	2014				0.04												ASPA138	1985	30	0.78	0.7579	771.5	770.397
ASPA131	1985			1.51														ASPA139	1985	31	0.6	0.6247	772.1	771.021
ASPA132	1985			2.17														ASPA140	1985	32	2.57	2.718	774.67	773.739
ASPA133	1985			30.69														ASPA141	1987	33	4.88	4.929	779.55	778.668
ASPA134	1985			59.03														ASPA142	1987	34	6.49	6.458	786.04	785.126
ASPA135	1985			0.28														ASPA143	1987	35	20.46	20.7656	806.5	805.892
ASPA136	1985			9.38														ASPA117	1989	36	1.12	1.1452	807.62	807.037
ASPA137	1985			141.61	Marine													ASPA147	1989	37	109.02	109.116	916.64	916.153
ASPA138	1985			0.78														ASPA119	1991	38	56.81	54.2185	973.45	970.371
ASPA139	1985			0.6														ASPA150	1991	39	1.22	1.2967	974.67	971.668
ASPA140	1985			2.57														ASPA151	1991	40	1.32	1.4104	975.99	973.078
ASPA141	1987			4.88														ASPA120	1995	41	0.37	0.3797	976.36	973.458
ASPA142	1987			6.49														ASPA154	1997	42	2.14	2.0774	978.5	975.535
ASPA143	1987			20.46														ASPA160	2003	43	0.6	0.6179	979.1	976.153
ASPA144	1987			0.66	Marine													ASPA163	2005	44	4.31	4.3168	983.41	980.47
ASPA145	1987			2.24	Marine													ASPA164	2005	45	10.23	10.4377	993.64	990.908
ASPA146	1987			0.96	Marine													ASPA165	2006	46	5.5	5.4014	999.14	996.309
ASPA147	1989			109.02														ASPA167	2006	47	2.17	2.2067	1001.31	998.516
ASPA148	1989		Fossil flora	0.35		0.3644												ASPA169	2008	48	17.15	17.331	1018.46	1015.85
ASPA149	1966			9.74														ASPA170	2008	49	179.55	180.903	1198.01	1196.75
ASPA150	1991			1.22														ASPA171	2009	50	0.89	0.9502	1198.9	1197.7
ASPA151	1991			1.32														ASPA172	2012	51	436	423.155	1634.9	1620.86
ASPA152	1991			915.8	Marine													ASPA173	2013	52	6.5	6.5	1641.4	1627.36	Value for polygon taken from management plan here
ASPA153	1991			609.54	Marine													ASPA175	2014	53	0.265	0.26	1641.67	1627.62
ASPA154	1997			2.14
ASPA155	1997		Historic	0.06
ASPA156	1997		Historic	14.41
ASPA157	1997		Historic	0.04
ASPA158	1998		Historic	NA
ASPA159	1998		Historic	0.08
ASPA160	2003			0.6
ASPA161	2003			29.46	Marine
ASPA162	2004		Historic	NA
ASPA163	2005			4.31
ASPA164	2005			10.23
ASPA165	2006			5.5
ASPA166	2006		Historic	0.17
ASPA167	2006			2.17
ASPA168	2008		Geology	102.78
ASPA169	2008			17.15	Marine
ASPA170	2008			179.55
ASPA171	2009			0.89
ASPA172	2012			436
ASPA173	2013			286	Marine
ASPA174	2014		Geology	21.13
ASPA175	2014			0.265
