# Supplementary material for: Antarctica and the strategic plan for biodiversity
Source: PLoS Biol. 2017 Mar 28;15(3):e2001656. doi: 10.1371/journal.pbio.2001656 (PMC5369689; doi:10.1371/journal.pbio.2001656)
Supplement: S2 Table — Extracted from the IUCN Red List of Threatened Species in July 2016. (XLSX) [file pbio.2001656.s003.xlsx]

## Sheet: Trend
SIS ID	Sequence	Scientific name	Common name	2015 IUCN Red List Category	Current trend	Cur trend derivation	Trend justification
22697748	22470	Aptenodytes patagonicus	King Penguin	LC	Increasing	Suspected	This species is increasing in number at many colonies. It has re-colonised areas where it was previously exterminated (del Hoyo et al. 1992).
22697752	22480	Aptenodytes forsteri	Emperor Penguin	NT	Stable	Suspected	An analysis carried out by Ainley <span style="font-style: italic;">et al</span>. (2010) suggests that all colonies north of 67-68°S could be lost when Earth's tropospheric temperature reaches 2°C above pre-industrial levels, with negative impacts on all colonies north of 70°S. In this study, 2042 is the median year (range 2025-2052) at which a 2°C warming is forecast to be exceeded by the four c…
22697755	22490	Pygoscelis papua	Gentoo Penguin	NT	Decreasing	Suspected	Populations on sub-Antarctic islands are thought to have decreased substantially, although fluctuations make it difficult to ascertain long-term trends. <p></p>
22697758	22500	Pygoscelis adeliae	Adelie Penguin	NT	Increasing	Estimated	An analysis carried out by Ainley <span style="font-style: italic;">et al</span>. (2010) suggests that all colonies north of 67-68°S could be lost by the time that Earth's average tropospheric temperature reaches 2°C above pre-industrial levels, with negative impacts on all colonies north of 70°S. In this study, 2042 is the median year (range 2025-2052) at which a 2°C warming is forecast to be ex…
22697761	22510	Pygoscelis antarcticus	Chinstrap Penguin	LC	Increasing	Suspected	The species expanded its range and its population increased owing to increased numbers of krill (del Hoyo et al. 1992). <p></p>
22697797	22520	Eudyptes schlegeli	Royal Penguin	NT	Stable	Suspected	The population is thought to be stable, although there is no quantitative analysis to support this (Garnett and Crowley 2000, Garnett <span style="font-style: italic;">et al</span>. 2011, R. Gales <span style="font-style: italic;">in litt</span>. 2012). <p></p>
22697793	22530	Eudyptes chrysolophus	Macaroni Penguin	VU	Decreasing	Estimated	The current global population estimate of 6.3 million breeding pairs (Crossin <em>et al. </em>2013) represents a 30% reduction on the previous estimate of 9 million pairs (Woehler 1993, Ellis <em>et al.</em> 1998). At South Georgia, c.5 million pairs were estimated in the 1980s, falling to c.2.7 million pairs in the mid 1990s and to &lt;1 million pairs in 2002 (Crossin <em>et al. </em>2013). Volc…
22734408	22540	Eudyptes moseleyi	Northern Rockhopper Penguin	EN	Decreasing	Estimated	Decreases evident from population estimates in the Tristan da Cunha group and Gough Island indicate a decline of more than 50% (Cuthbert <em>et al</em>. 2009). Several populations have experienced major long-term crashes. Approximately 2 million pairs (98%) were lost from Gough Island between 1955 and 2006 and Tristan da Cunha is thought to have held hundreds of thousands of pairs in the 1870s, w…
22735250	22550	Eudyptes chrysocome	Southern Rockhopper Penguin	VU	Decreasing	Estimated	A decline of 30.8% over the last three generations (30 years), as calculated from survey data, has been driven largely by the declines in the Falklands (where data are most complete), and to a lesser extent, Marion Island. The Falklands declines may be even steeper: using the less uncertain 2000 estimate (instead of 1995) requires greater extrapolation, but this would yield an overall decline of …
22697789	22560	Eudyptes sclateri	Erect-crested Penguin	EN	Decreasing	Estimated	The Bounty Islands population declined 76% during 1978-1998, but census methods were variable. The Antipodes population declined by c.50% during 1978-1995, and there have been further decreases since (G. A. Taylor<span style="font-style: italic;"> in litt</span>. 1999, Taylor 2000, D. Houston <em>in litt.</em> 2008). Based on this information, a very rapid decline is estimated to have occurred ov…
22697822	22650	Spheniscus magellanicus	Magellanic Penguin	NT	Decreasing	Suspected	Overall population declines are thought to have been moderately rapid during the past three generations (27 years). <p></p>
22698436	22680	Oceanites oceanicus	Wilson's Storm-petrel	LC	Stable	Suspected	The population is suspected to be stable in the absence of evidence for any declines or substantial threats.
22729148	22710	Garrodia nereis	Grey-backed Storm-petrel	LC	Decreasing	Suspected	The population is suspected to be in decline owing to predation by invasive species.
22698453	22720	Pelagodroma marina	White-faced Storm-petrel	LC	Decreasing	Suspected	The population is suspected to be in decline owing to predation by invasive species and unsustainable levels of exploitation.
22698465	22750	Fregetta grallaria	White-bellied Storm-petrel	LC	Decreasing	Suspected	The population is suspected to be in decline owing to predation by invasive species.
22698459	22760	Fregetta tropica	Black-bellied Storm-petrel	LC	Decreasing	Suspected	The population is suspected to be in decline owing to predation by invasive species.
22728323	22950	Diomedea sanfordi	Northern Royal Albatross	EN	Decreasing	Estimated	Low annual productivity produces a projected population decline in this species. More recent data, from 1995 and 2003, point to a possible recent increase in population, but methods are not sufficiently comparable for any meaningful interpretation regarding population trends, and a very rapid ongoing population decline is precautionarily retained here.<br/><p></p>
22698314	22960	Diomedea epomophora	Southern Royal Albatross	VU	Stable	Estimated	Whole island censuses on Campbell Island in 1994-1995 and study plot censuses in 1996-1997 indicate that the population is likely to be stable, or possibly increasing (Moore <em>et al</em>. 1997)<strong><sup></sup></strong>. <p></p>
22698305	22970	Diomedea exulans	Wandering Albatross	VU	Decreasing	Estimated	At South Georgia, this species has declined by 1.8% per annum over the past 20 years, and there has been an acceleration in the rate of decrease to over 4% per annum since 1997 (J. Cooper and J. P. Croxall <span style="font-style: italic;">in litt</span>. 2000; Poncet <span style="font-style: italic;">et al</span>. 2006). Overall the South Georgia population has declined by 30% between 1984-2004 …
22728318	22980	Diomedea antipodensis	Antipodean Albatross	VU	Decreasing	Estimated	The most recent studies (Elliot and Walker in litt. 2007) indicate breeding success has declined since 1991, and in 2006 was the lowest ever recorded (25%). Adult survival in 2005 and 2006 was also the lowest ever recorded. The number of breeding birds on the Antipodes Islands has reduced by 6.1% per annum between 2005 and 2008. The total Auckland Islands breeding population has decreased by roug…
22698310	22990	Diomedea amsterdamensis	Amsterdam Albatross	CR	Decreasing	Estimated	Although the population increased between 1983-2009 (ACAP unpubl. data, Inchausti and Weimerskirch 2001, Rivalan <em>et al.</em> 2010), it is believed to have suffered severe declines in the 1970s, and so, over three generations (c. 82 years), has almost certainly declined overall. <p></p>
22698431	23080	Phoebetria fusca	Sooty Albatross	EN	Decreasing	Suspected	On Possession Island (Crozet), the population declined by 58% between 1980 and 1995 (Weimerskirch and Jouventin 1998) and continues to decline, although at a slower rate (Delord <em>et al.</em> 2008)<strong></strong>. On Marion Island, the population declined by 25% between 1990 and 1998 (Crawford <em>et al. </em>2003). On Gough Island (c. 40% global population), the population appears to have de…
22698448	23090	Phoebetria palpebrata	Light-mantled Albatross	NT	Decreasing	Suspected	Population trends are poorly known. On Possession Island (Crozet), there has been a decline of 13% in 15 years (Weimerskirch and Jouventin 1998), though the population is now increasing (Delord et al. 2008). The small population on Marion Island appears to now be stable, following a decrease between 1997-2002 (Ryan et al. 2003), and may even be increasing (200 pairs in 1989, 350 pairs in 2007) (A…
22728372	23150	Thalassarche carteri	Indian Yellow-nosed Albatross	EN	Decreasing	Estimated	Decline over three generations (71 years) was estimated at 51%, assuming a continuing decline at Amsterdam Island since 1982, and that populations elsewhere remained stable. Amsterdam Island data indicated a 30% decline from 1982-2006 (though split into 58% decline 1982-1995 and stable 1996-2005), with all other populations assumed to remain stable. The Amsterdam Island calculations of decline we…
22698398	23160	Thalassarche chrysostoma	Grey-headed Albatross	EN	Decreasing	Estimated	At South Georgia, the population is estimated to have declined by 25% between 1977 and 2004 (Poncet <em>et al. </em>2006; R. Phillips verbally 2012), which equates to a projected decline of 85% if declines continued at this rate over three generations. On Campbell Island, data from 2004 suggest that the population declined by over 75% between 1940 – 2004 (Moore 2004; Nel et al. 2002), which would…
22698375	23170	Thalassarche melanophris	Black-browed Albatross	NT	Decreasing	Estimated	In 2010, an archipelago-wide survey was conducted for the Falkland Islands (Malvinas). Both the aerial and ground-based surveys conducted in 2010 revealed an increase of at least 4% per annum between 2005 and 2010. This positive trend is supported by demographic data and an additional aerial photographic survey conducted later in the 2010 breeding season (Wolfaardt 2012). It was also concluded th…
22728349	23180	Thalassarche impavida	Campbell Albatross	VU	Increasing	Estimated	Numbers decreased steeply in the 1970s and 1980s, attributed to bycatch longline fisheries. One colony declined at a rate of 5.9% per year between 1966 and 1981, and 10.5% per year between 1981 and 1984, equating to an overall population reduction of 72% during that period. However, numbers have been either stable or increasing slightly since 1984 (Waugh <em>et al.</em> 1999a)<strong><sup></sup><…
22728328	23190	Thalassarche bulleri	Buller's Albatross	NT	Stable	Estimated	The Snares Islands population has almost doubled since 1969, but the rate of increase has slowed in the 1990s (Sagar <em>et al.</em> 1999b; Sagar and Stahl 2005). The Solander Islands population appears to have remained relatively stable during 1985-1996, and increased by around 18% during 1996-2002 (Sagar and Stahl 2005). Overall, the population is considered stable. <p></p>
22729604	23200	Thalassarche cauta	Shy Albatross	NT	Unknown		Without knowing the population trend on Mewstone, or the historic population size on Pedra Branca, overall trend over a three generation period (66 years) cannot be accurately assessed. <p></p>
22729609	23210	Thalassarche steadi	White-capped Albatross	NT	Decreasing	Suspected	Pre-2006/2007 population estimates were not based on comparable methodologies to current census methods and therefore population trends cannot be calculated before this<strong></strong> time. Counts since then are comparable with current estimates and appeared to indicate a rapidly declining population (117,197 pairs in 2007 and 77,005 pairs in 2011, for the Auckland Islands excluding Adams Islan…
22698393	23220	Thalassarche eremita	Chatham Albatross	VU	Increasing	Estimated	Counts in recent years and aerial photographs from as 1973, 1974 and 1991 suggest that the population is stable, and is expected to remain stable in the near future (Croxall and Gales 1998; Robertson <em>et al.</em> 2003; C. J. R. Robertson <em>in litt.</em> 2008; ACAP 2009). <p></p>
22698388	23230	Thalassarche salvini	Salvin's Albatross	VU	Unknown		In 1998, the population on the Bounty Islands (99% total) was estimated to be 30,750 breeding pairs<strong><sup> </sup></strong>(A. M. Booth <em>in litt.</em> 1999; Clark <em>et al.</em> 1998) compared to the estimate in 1978 of 76,000 breeding pairs (Robertson and van Tets 1982). Both estimates were based on counts on Proclamation Island and aerial photographs of all other islands. However, cens…
22697859	23270	Macronectes halli	Northern Giant Petrel	LC	Increasing	Suspected	Recent data indicate population increases may be occurring. In the 1980s, the world population was estimated to number c.8,600 pairs (Hunter 1985). A more recent estimate, from the late 1990s is 11,500 pairs, an apparent increase of 34 % (Patterson <em>et al.</em> undated). A comprehensive survey of all known breeding sites in the South Georgia archipelago between 2005 and 2006 suggests that ther…
22697852	23280	Macronectes giganteus	Southern Giant Petrel	LC	Increasing	Estimated	Recent trends are variable, with some populations continuing to decline (British Antarctic Survey unpubl. data; Patterson et al. undated), some stable (Gonzalez-Solis and Croxall 2005) and others showing substantial increases, including populations on Patagonia (Quintana et al. 2006) and Falkland Islands (Islas Malvinas) (Reid and Huin 2005) and a soon to be published study of the South Georgia p…
22697870	23300	Fulmarus glacialoides	Southern Fulmar	LC	Stable	Suspected	There are no data to suggest major changes over recent years (Brooke 2004).
22697875	23310	Thalassoica antarctica	Antarctic Petrel	LC	Stable	Suspected	There is no evidence of population changes (Brooke 2004).
22697879	23320	Daption capense	Cape Petrel	LC	Stable	Suspected	The population is suspected to be stable in the absence of evidence for any declines or substantial threats.
22697885	23330	Pagodroma nivea	Snow Petrel	LC	Stable	Suspected	The population is suspected to be stable in the absence of evidence for any declines or substantial threats.
22698102	23340	Halobaena caerulea	Blue Petrel	LC	Stable	Suspected	The population is suspected to be stable in the absence of evidence for any declines or substantial threats.
22698106	23350	Pachyptila vittata	Broad-billed Prion	LC	Decreasing	Suspected	The population is suspected to be declining owing to predation from invasive species.
22698110	23360	Pachyptila salvini	Salvin's Prion	LC	Stable	Suspected	The population is suspected to be stable in the absence of evidence for any declines or substantial threats.
22698114	23370	Pachyptila desolata	Antarctic Prion	LC	Decreasing	Suspected	The population is suspected to be in decline owing to ongoing habitat destruction and predation by invasive species.
22698119	23380	Pachyptila belcheri	Slender-billed Prion	LC	Stable	Suspected	The population is suspected to be stable in the absence of evidence for any declines or substantial threats.
22698124	23390	Pachyptila turtur	Fairy Prion	LC	Stable	Suspected	The population is suspected to be stable in the absence of evidence for any declines or substantial threats.
22698128	23400	Pachyptila crassirostris	Fulmar Prion	LC	Stable	Suspected	The population is suspected to be stable in the absence of evidence for any declines or substantial threats.
22697888	23410	Aphrodroma brevirostris	Kerguelen Petrel	LC	Stable	Suspected	The population is suspected to be stable in the absence of evidence for any declines or substantial threats.
22698080	23650	Pterodroma mollis	Soft-plumaged Petrel	LC	Stable	Suspected	The population is suspected to be stable in the absence of evidence for any declines or substantial threats.
22698084	23730	Pterodroma incerta	Atlantic Petrel	EN	Decreasing	Inferred	R. Wanless <em>in litt. </em>(2007) has commented that population models using data (except breeding success) from Bermuda Petrel<em> Pterodroma cahow</em> suggest the population is declining at a rate of 1.3% per annum. <p></p>
22698055	23740	Pterodroma lessonii	White-headed Petrel	LC	Decreasing	Suspected	The population is declining owing to predation and habitat degradation by invasive species.
45048812	23750	Pterodroma macroptera	Great-winged Petrel	LC	Decreasing	Suspected	The population is suspected to be in decline owing to predation by invasive species and unsustainable levels of exploitation.
22698159	23820	Procellaria cinerea	Grey Petrel	NT	Decreasing	Suspected	This species is susceptible to introduced mammalian predators, having been extirpated from Macquarie Island by cats and rats, and today, it is the most commonly caught bycatch species in longline fisheries in New Zealand waters. Evidence from Gough Island, formerly thought to contain the largest population of this species, suggest that <em>P. cinerea</em> are likely to be subjected to considerabl…
22698140	23830	Procellaria aequinoctialis	White-chinned Petrel	VU	Decreasing	Inferred	Globally, data on trends are still lacking for a number of colonies. A decline is inferred from a drop in burrow occupancy of 28% over 20 years on Bird Island, South Georgia (Berrow<span style="font-style: italic;"> et al.</span> 2000), and declines of 86% during 1981-1993 at sea in Prydz Bay, Antarctica (Woehler 1996). Population monitoring on Marion Island between 1996-1997 and 1999-2000 record…
22698216	23900	Ardenna tenuirostris	Short-tailed Shearwater	LC	Decreasing	Estimated	Although the population trend is increasing in North America (based on BBS/CBC data: Butcher and Niven 2007), the global population is suspected to be in decline owing to ecosystem changes resulting from climate change (Brooke 2004).
22698209	23910	Ardenna grisea	Sooty Shearwater	NT	Decreasing	Suspected	There are persistent signs of current decline in the global population (Brooke 2004), and the population trend is decreasing in North America (based on Breeding Bird Survey and/or Christmas Bird Count data: Butcher and Niven 2007) and in New Zealand (Clucas et al. 2008). Though the rate of decline of the whole population has not been quantified, moderately rapid population declines are suspected.…
22698201	23920	Ardenna gravis	Great Shearwater	LC	Stable	Suspected	The population is suspected to be stable in the absence of evidence for any declines or substantial threats.
45959186	24150	Puffinus elegans	Subantarctic Shearwater	LC	Decreasing	Suspected	The population is suspected to be in decline owing to predation by invasive species.
45959011	24160	Puffinus assimilis	Little Shearwater	LC	Decreasing	Suspected	The population is suspected to be in decline owing to predation by invasive species.
22698293	24350	Pelecanoides georgicus	South Georgia Diving-petrel	LC	Decreasing	Suspected	The population is suspected to be in decline owing to predation by invasive species (de Hoyo et al. 1992) and human disturbance of breeding colonies (Brooke 2004).
22698300	24360	Pelecanoides urinatrix	Common Diving-petrel	LC	Decreasing	Suspected	The population is suspected to be in decline owing to predation by invasive species.
22729686	26170	Phalacrocorax atriceps	Imperial Shag	LC	Unknown	Not Applicable	The overall population trend is uncertain, as some populations are decreasing, while others are fluctuating, stable, or have unknown trends (Wetlands International 2006).
22696813	26180	Phalacrocorax verrucosus	Kerguelen Shag	LC	Unknown	Not Applicable	The overall population trend is uncertain, as some populations are decreasing, while others are fluctuating, stable, or have unknown trends (Wetlands International 2006).
22693556	26650	Chionis albus	Snowy Sheathbill	LC	Stable	Suspected	The population is suspected to be stable, however, there is some evidence of a population decline in the vicinity of the Argentine Islands since 1988 (E. Woehler in litt. 2003).
22693567	26660	Chionis minor	Black-faced Sheathbill	LC	Decreasing	Suspected	The population is suspected to be in decline owing to predation by invasive species (del Hoyo et al. 1996).
22694329	29840	Larus dominicanus	Kelp Gull	LC	Increasing	Suspected	The overall population trend is increasing, although some populations have unknown trends (Wetlands International 2006).
22694635	30410	Sterna vittata	Antarctic Tern	LC	Unknown		The population of <em>S. v. sanctipauli</em>&#160;is decreasing, but trends for the remainder of populations, and therefore the overall trend, is unknown (Wetlands International 2006).
22694641	30420	Sterna virgata	Kerguelen Tern	NT	Stable	Suspected	The population is suspected to be stable in the absence of any significant threats. <p></p>
22694218	30570	Catharacta maccormicki	South Polar Skua	LC	Stable	Suspected	The population is suspected to be stable in the absence of evidence for any declines or substantial threats.
62289571	30580	Catharacta antarctica	Brown Skua	LC	Stable	Suspected	The population is suspected to be stable in the absence of evidence for any declines or substantial threats.
