# Supplementary material for: Antarctica and the strategic plan for biodiversity
Source: PLoS Biol. 2017 Mar 28;15(3):e2001656. doi: 10.1371/journal.pbio.2001656 (PMC5369689; doi:10.1371/journal.pbio.2001656)
Supplement: S3 Table — Data current as of September 2016. (XLSX) [file pbio.2001656.s004.xlsx]

## Sheet: Metadata
Column	Meaning	Additional information	Home pages and data sources
ACAP	Agreement on the Conservation of Albatrosses and Petrels		www.acap.aq
Antarctic Treaty and Committee for Environmental Protection	The Antarctic Treaty Parties, entry into force, consultative or non-consultative status and whether party to the Protocol on Environmental Protection to the Antarctuc Treaty		www.ats.aq
CBD	Convention on Biological Diversity		www.cbd.int
CCAMLR	Convention on the Conservation of Antarctic Marine Living Resources	M = Member. A = Acceeding State. N = Non-member.	www.ccamlr.org
CCAS	Convention for the Conservation of Antarctic Seals	Yes means party to CCAS	see www.ats.aq
CITES	Convention on International Trade in Endangered Species of Wild Fauna and Flora		www.cites.org
CMS	Convention on the Conservation of Migratory Species of Wild Animals		www.cms.int
RCW	Ramsar Convention on Wetlands of International Importance		www.ramsar.org
WTO/ GATT	World Trade Organization		www.wto.org
Post-COP 10 NBSAPs?	A 'Yes' under this column means that a country has submitted a National Biodiversity Strategy and Action Plan (NBSAP) (revised or first edition) since the 10th meeting of the Conference of the Parties (COP 10) to the Convention on Biological Diversity held in Nagoya in Oct 2010. A 'No' represents a country that still only has a pre-COP 10 NBSAP.		https://www.cbd.int/nbsap/
All data in the Data sheet compiled from these sources by MAM and SLC between September 2015 and September 2016.

## Sheet: Data
Country	Antarctic Treaty Entry into Force	Consultative Status	Protocol on Environmental Protection	CCAS	CCAMLR	CBD	ACAP	WTO/GATT	RCW	CMS	CITES	Post-COP 10 NBSAPs?	Year of most recent completed NBSAP	NBSAP mentions Antarctica?
Argentina	1961-06-23	1961-06-23	1998-01-14	Yes	M	1994	2006	1995	1992	1992	1981	No	2001	Yes
Australia	1961-06-23	1961-06-23	1998-01-14	Yes	M	1993	2001	1995	1975	1991	1976	Yes	2010	Yes
Austria	1987-08-25	Non-consultative	n/a		N	1994	n/a	1995	1983	2005	1982	Yes	2014	No
Belarus	2006-12-27	Non-consultative	2008-08-15		N	1993	n/a	Observer Govt.	1991	2003	1995	Yes	2015	No
Belgium	1961-06-23	1961-06-23	1998-01-14	Yes	M	1996	n/a	1995	1986	1990	1984	Yes	2013	Yes
Brazil	1975-05-16	1983-09-27	1998-01-14	Yes	M	1994	2008	1995	1993	2015	1975	Yes	2016	No
Bulgaria	1978-09-11	1998-06-05	1998-05-21		A	1996	n/a	1996	1976	1999	1991	No	2005	No
Canada	1988-05-04	Non-consultative	2003-12-13	Yes	A	1992	n/a	1995	1981	Non-Party	1975	No	1995	No
Chile	1961-06-23	1961-06-23	1998-01-14	Yes	M	1994	2005	1995	1981	1983	1975	No	2003	No
China	1983-06-08	1985-10-07	1998-01-14		M	1993	n/a	2001	1992	Non-Party	1981	No	2010	No
Colombia	1989-01-31	Non-consultative	n/a		N	1994	n/a	1995	1998	Non-Party	1981	Yes	2012	No
Cuba	1984-08-16	Non-consultative	n/a		N	1994	n/a	1995	2001	2008	1990	No	2006	No
Czech Republic	1962-06-14	2014-04-01	2004-09-24		N	1993	n/a	1995	1993	1994	1993	No	2005	No
Democratic People's Republic of Korea	1987-01-21	Non-consultative	n/a		N	1994	n/a	n/a	n/a	Non-Party	n/a	Yes	2007	No
Denmark	1965-05-20	Non-consultative	n/a		N	1993	n/a	1995	1978	1983	1977	Yes	2014	No
Ecuador	1987-09-15	1990-11-19	1998-01-14		N	1993	2003	1996	1991	2004	1975	No	2001	No
Estonia	2001-05-17	Non-consultative	n/a		N	1994	n/a	1999	1994	2008	1992	Yes	2012	No
Finland	1984-05-15	1989-10-20	1998-01-14		A	1994	n/a	1995	1975	1989	1976	Yes	2012	No
France	1961-06-23	1961-06-23	1998-01-14	Yes	M	1994	2005	1995	1986	1990	1978	Yes	2011	Yes
Germany	1979-02-05	1981-03-03	1998-01-14	Yes	M	1993	n/a	1995	1976	1984	1976	Yes	2015	No
Greece	1987-01-08	Non-consultative	1998-01-14		A	1994	n/a	1995	1975	1999	1993	Yes	2014	No
Guatemala	1991-07-31	Non-consultative	n/a		N	1995	n/a	1995	1990	Non-Party	1980	Yes	2014	No
Hungary	1984-01-27	Non-consultative	n/a		N	1994	n/a	1995	1979	1983	1985	Yes	2015	No
Iceland	2015-10-13	Non-consultative	n/a		N	1994	n/a	1995	1978	Non-Party	2000	No	None	n/a
India	1983-08-19	1983-09-12	1998-01-14		M	1994	n/a	1995	1982	1983	1976	Yes	2014	No
Italy	1983-08-19	1987-08-05	1998-01-14	Yes	M	1994	n/a	1995	1977	1983	1979	Yes	2010	No
Japan	1961-06-23	1961-06-23	1998-01-14	Yes	M	1993	n/a	1995	1980	Non-Party	1980	Yes	2012	Yes
Kazakhstan	2015-01-27	Non-consultative	n/a		N	1994	n/a	2015	2007	2006	2000	No	1999	No
Malaysia	2011-10-31	Non-consultative	n/a		N	1994	n/a	1995	1995	Non-Party	1978	Yes	2016	No
Monaco	2008-05-31	Non-consultative	2009-07-31		N	1992	n/a	n/a	1997	1993	1978	No	First NBSAP under development	n/a
Mongolia	2015-03-23	Non-consultative	n/a		N	1993	n/a	1997	1998	1999	1996	Yes	2015	No
Netherlands	1967-03-30	1990-11-19	1998-01-14		A	1994	n/a	1995	1980	1983	1984	Yes	2013	No
New Zealand	1961-06-23	1961-06-23	1998-01-14		M	1993	2001	1995	1976	2000	1989	No	2000	Yes
Norway	1961-06-23	1961-06-23	1998-01-14	Yes	M	1993	2007	1995	1975	1985	1976	Yes	2015	No
Pakistan	2012-03-01	Non-consultative	2012-03-31		A	1994	n/a	1995	1976	1987	1976	No	1999	No
Papua New Guinea	1981-03-16	Non-consultative	n/a		N	1993	n/a	1996	1993	Non-Party	1976	No	2007	No
Peru	1981-04-10	1989-10-09	n/a		A	1993	2005	1995	1992	1997	1975	Yes	2014	No
Poland	1961-06-23	1977-07-29	1998-01-14	Yes	A	1996	n/a	1995	1978	1996	1990	Yes	2015	No
Portugal	2010-01-29	Non-consultative	2014-10-10		N	1993	n/a	1995	1981	1983	1981	No	2001	No
Republic of Korea	1986-11-28	1989-10-09	1998-01-14		M	1994	n/a	1995	1997	Non-Party	1993	Yes	2014	No
Romania	1971-09-15	Non-consultative	2003-03-05		N	1994	n/a	1995	1991	1998	1994	No	2000	Yes
Russian Federation	1961-06-23	1961-06-23	1998-01-14	Yes	M	1995	n/a	2012	1977	Non-Party	1992	No	2001	No
Slovakia	1993-01-01	Non-consultative	n/a		N	1994	n/a	1995	1993	1995	1993	Yes	2014	No
South Africa	1961-06-23	1961-06-23	1998-01-14	Yes	M	1995	2003	1995	1975	1991	1975	Yes	2015	Yes
Spain	1982-03-31	1988-09-21	1998-01-14		M	1993	2003	1995	1982	1985	1986	Yes	2011	No
Sweden	1984-04-24	1988-09-21	1998-01-14		M	1993	n/a	1995	1975	1983	1975	Yes	2014	No
Switzerland	1990-11-15	Non-consultative	n/a		N	1994	n/a	1995	1976	1995	1975	Yes	2012	No
Turkey	1996-01-24	Non-consultative	n/a		N	1997	n/a	1995	1994	Non-Party	1996	No	2007	No
Ukraine	1992-10-28	2004-06-04	2001-06-24		M	1995	n/a	2008	1991	1999	2000	No	1998	No
United Kingdom	1961-06-23	1961-06-23	1998-01-14	Yes	M	1994	2004	1995	1976	1985	1976	Yes	2011	No
United States	1961-06-23	1961-06-23	1998-01-14	Yes	M	2000	n/a	1995	1987	Non-Party	1975	No	Not a CBD Party Member	n/a
Uruguay	1980-01-11	1985-10-07	1998-01-14		M	1993	2008	1995	1984	1990	1975	Yes	2016	No
Venezuela	1999-03-24	Non-consultative	2014-08-31		N	1994	n/a	1995	1988	Non-Party	1978	Yes	2010	No
